# Supplementary material for: Mapping VEXAS‐associated and rare UBA1 variants in the United Kingdom: Insights from patient cohorts and the general population
Source: Br J Haematol. 2025 May 25;208(1):116–28. doi: 10.1111/bjh.20176 (PMC12819087; doi:10.1111/bjh.20176)
Supplement: Supplementary file 1 — Data S1. [file BJH-208-116-s001.zip]

Archive with 5 entries (5 files):
- bjh20176-sup-0001-Supplementary S1.docx
- bjh20176-sup-0002-Supplementary Tables1-4.docx
- bjh20176-sup-0003-FigS1.tiff
- bjh20176-sup-0004-FigS2.tiff
- bjh20176-sup-0005-FigS3.tiff
